# Supplementary material for: Liver Sinusoidal Endothelial Cells Contribute to Hepatic Antigen-Presenting Cell Function and Th17 Expansion in Cirrhosis
Source: Cells. 2020 May 15;9(5):1227. doi: 10.3390/cells9051227 (PMC7290576; doi:10.3390/cells9051227)
Supplement: Supplementary file 1 [file cells-09-01227-s001.zip]

Archive with 8 entries (8 files):
- Figure S1.pdf
- Figure S2.pdf
- Figure S3.pdf
- Figure S4.pdf
- Figure S5.pdf
- Figure S6.pdf
- Figure S7.pdf
- Tables S1 and S2 R1.docx
